# Supplementary material for: Evolutionary History of the Grey-Faced Sengi, Rhynchocyon udzungwensis, from Tanzania: A Molecular and Species Distribution Modelling Approach
Source: PLoS One. 2013 Aug 27;8(8):e72506. doi: 10.1371/journal.pone.0072506 (PMC3754996; doi:10.1371/journal.pone.0072506)
Supplement: Table S1 — Collection and identification of specimens used in this study. (XLS) [file pone.0072506.s004.xls]

## Sheet: Foglio1
Specimens in Molecular Study
field num	species	forest	date	capture method	sex/age	use of animal
SR # 1	R. cirnei	Mwanihana, Campsite 3	2008-11-28	snare, alive	adult male	specimen mounted for museum
SR # 2	R. cirnei	Mwanihana, Campsite 3	2008-11-29	snare, alive	adult pregnant female	specimen mounted for museum
SR # 3	R. cirnei	Magombera	7-dec-08	snare, alive	sub-adult male	specimen mounted for museum
SR # 4	R. cirnei	Magombera	10-dec-08	snare, found dead	adult pregnant female	specimen mounted for museum
SR # 5	R. cirnei	Magombera	11-dec-08	snare, alive	adult female	released at trap-site
SR # 6	R. cirnei	Magombera	30-dec-08	snare, found dead	adult pregnant female	specimen mounted for museum
SR # 7	R. cirnei	Magombera	12-jan-09	snare, alive	sub-adult male	released at trap-site
SR # 8	R. cirnei	Magombera	20-jan-09	snare, alive	sub-adult female	released at trap-site
FR # 1	R. udzungwensis	Mwanihana	2008-07-03	snare, found dead	adult male	specimen mounted for museum
FR # 2	R. udzungwensis	Mwanihana	2008-07-08	snare, found alive	adult male	released at trap-site
FR # 3	R. udzungwensis	Mwanihana	2008-07-07	snare, found alive died later	young male	specimen mounted for museum
FR # 4	R. udzungwensis	Mwanihana	2008-07-10	snare, found alive died next day	young female	specimen mounted for museum
FR # 5	R. udzungwensis	Mwanihana	2008-10-07	snare, found alive, died 2 days later	adult male	specimen mounted for museum
FR # 6	R. udzungwensis	Luhomero (east)	2008-10-26	snare, found alive and released	sub-ad male	released at trap-site
FR # 7	R. udzungwensis	Luhomero (east)	2008-10-28	snare, found dead, preyed by eagle	adult male	specimen mounted for museum
FR # 8	R. udzungwensis	Luhomero (east)	2008-10-30	snare, found alive and released	adult female	released at trap-site
FR # 9	R. udzungwensis	Luhomero (east)	03-nov-08	snare, found alive and released	adult male	released at trap-site
FR # 10	R. udzungwensis	Luhomero (east)	03-nov-08	snare, found dead, preyed by eagle	adult male	specimen mounted for museum
FR # 11	R. udzungwensis	Luhomero (east)	03-nov-08	snare, found dead	adult female	specimen mounted for museum
FR # 12	R. udzungwensis	Mwanihana-Msolwa	28-dec-08	snare, found alive	adult female	released at trap-site
SR#1-09	R. udzungwensis	Mwanihana-Sanje	18-aug-09	Trap #5, tomahawk trap, alive	adult female	released at trap-site
SR#2-09	R. udzungwensis	Mwanihana-Sanje	2009-08-21	Trap #21, tomahawk trap, alive	adult male	released at trap-site
SR#3-09	R. udzungwensis	Mwanihana-Sanje	2009-08-21	Trap #33, tomahawk trap, alive	adult male	released at trap-site
SR#4-09	R. udzungwensis	Mwanihana-Sanje	2009-08-21	Trap #11, tomahawk trap, alive	adult male	released at trap-site
SR#5-09	R. udzungwensis	Mwanihana-Sanje	2009-08-23	Trap #7, tomahawk trap, alive	adult female	released at trap-site
694	R. udzungwensis	Ndundulu forest, Udzungwa Mts.	1-march-06	carcass found on trail	adult male	specimen mounted for museum (type series, Rovero et al. 2008)
703	R. udzungwensis	Ndundulu forest, Udzungwa Mts.	1-march-06	snare, found alive	adult female	specimen mounted for museum (type series, Rovero et al. 2008)
704	R. udzungwensis	Ndundulu forest, Udzungwa Mts.	1-march-06	snare, found dead	adult male	specimen mounted for museum (type series, Rovero et al. 2008)
708	R. udzungwensis	Ndundulu forest, Udzungwa Mts.	1-march-06	snare, found dead	adult female	specimen mounted for museum (type series, Rovero et al. 2008)
711	R. udzungwensis	Ndundulu forest, Udzungwa Mts.	1-march-06	snare, found alive	adult male	specimen mounted for museum (type series, Rovero et al. 2008)
FR # P1	R. petersi	East of Selous	3-march-09	snared, found alive but injured	adult male	specimen mounted for museum
